# Supplementary material for: A Scoring Model Using Multi-Metabolites Based on Untargeted Metabolomics for Assessing Dyslipidemia in Korean Individuals with Obesity
Source: Metabolites. 2025 Apr 17;15(4):279. doi: 10.3390/metabo15040279 (PMC12029618; doi:10.3390/metabo15040279)
Supplement: Supplementary file 1 [file metabolites-15-00279-s001.zip]

Archive with 1 entries (1 files):
- metabolites-3570482-supplementary.pdf
